# Supplementary material for: Characteristics of private partners in Chiranjeevi Yojana, a public-private-partnership to promote institutional births in Gujarat, India – Lessons for universal health coverage
Source: PLoS One. 2017 Oct 17;12(10):e0185739. doi: 10.1371/journal.pone.0185739 (PMC5644975; doi:10.1371/journal.pone.0185739)
Supplement: S4 File — (DO) [file pone.0185739.s004.do]

use "D:\Desktop\AllFolders\StudyIII\FacilitiesReanalyse\PlosDatasets\HRPlos.dta", clear

replace hr_a1_doctor=1 if ufi_hr=="2105441001"

drop if  hr_a1_doctor >=2

keep ufi_hr ufi hr_a1_doctor hr_b2 hr_a5

***//prepare to pivot//
by ufi, sort: gen num= _n
reshape wide ufi_hr hr_a1_doctor hr_b2 hr_a5, i(ufi) j(num)

****//variable for fulltime obstets//
gen ftobs1=0
replace ftobs1=1 if hr_a1_doctor1==1 & hr_b21==1
gen ftobs2=0
replace ftobs2=1 if hr_a1_doctor2==1 & hr_b22==1
gen ftobs3=0
replace ftobs3=1 if hr_a1_doctor3==1 & hr_b23==1

*****//variable for parttime obstets//
gen ptobs1=0
replace ptobs1=1 if hr_a1_doctor1==1 & hr_b21==2
gen ptobs2=0
replace ptobs2=1 if hr_a1_doctor2==1 & hr_b22==2
gen ptobs3=0
replace ptobs3=1 if hr_a1_doctor3==1 & hr_b23==2

egen ftObstets=rowtotal (ftobs1 ftobs2 ftobs3)

egen ptObstets=rowtotal (ptobs1 ptobs2 ptobs3)

gen ObstExp=0
replace ObstExp=hr_a51
 
gen ObstExp2=0
replace ObstExp2=hr_a52 if ftObstets==2
replace ObstExp2=0 if ObstExp2==.  
replace ObstExp2=hr_a52 if ftObstets==3
replace ObstExp2=hr_a53 if ptObstets==3  

gen ObstExp3=0
replace ObstExp3= hr_a53 if ftObstets==3  
replace ObstExp3= hr_a53 if ptObstets==3  

replace ObstExp=ObstExp2 if ObstExp2>ObstExp & ftObstets==2 
replace ObstExp=ObstExp3 if ObstExp3>ObstExp & ftObstets==3
replace ObstExp=ObstExp2 if ObstExp2>ObstExp & ptObstets==3
replace ObstExp=ObstExp3 if ObstExp3>ObstExp & ptObstets==3

*** FT/PT Obstetrician
gen ftpt=0
replace ftpt=1 if ftObstets>0
replace ftpt=0 if ftObstets==0
replace ftpt=2 if ptObstets>0
label variable ftpt "Fulltime/Parttime"
label define ftpt 0 "Nil" 1 "FT" 2 "PT" 
label values ftpt ftpt


*** No caesareans. f2cps10q3,q4 - Obstetrician never comes at night, Govt facilities
replace ObstExp=. if ufi== 210502 | ufi==211002

***based on f2cps10q3,q4, ObstExp = -8,-10,-10,-10, if ufi== 210156 |ufi== 210157 |ufi== 210601| ufi== 211036
label variable ObstExp "Obstetrician's years of experience"

*****ufis 210476 and 220395 have 0 years exp. 
***They have less than 1 years exp

drop ftobs3 ftobs2 ftobs1 ptobs1 ptobs2 ptobs3 ptObstets ftObstets ObstExp3 ObstExp2 hr_b23 hr_a53 hr_a1_doctor3 ufi_hr3 hr_b22 hr_a52 hr_a1_doctor2 ufi_hr2 hr_b21 hr_a51 hr_a1_doctor1


merge m:m ufi using "D:\Desktop\AllFolders\StudyIII\FacilitiesReanalyse\PlosDatasets\FacilityPlos2.dta"

******remove Jitpur CHC***********************
*drop if ufi== "210549"
drop if ufi== 210549

******remove Pooja Hosp Jhalod, biased data***********************
*drop if ufi=="220396" 
drop if ufi==220396

*Drop Om hospital -- very low load, 1 delivery 4 mths back  
*drop if ufi== "220454" 
drop if ufi== 220454 

*Parekh hospital -- low load, Surendranagar, Zindgo Hosp. Form 3 saysBT CS done, but no NDs in records
*drop if ufi=="231032" 
drop if ufi==231032 
drop if ufi==231035 

*2 hospitals have been classified as SDH, but they are CHCs
*replace  f1q8=3 if ufi=="230401" | ufi=="230201"
replace  f1q8=3 if ufi==230401 | ufi==230201
****
*label define yesno 0 "No" 1 "Yes"
*****
**220182 - Railwy hosp - low load+LSCS
gen PvtGovt=.
replace PvtGovt=1 if f1q8==7
replace PvtGovt=1 if f1q8==8
replace PvtGovt=2 if f1q8==1
replace PvtGovt=2 if f1q8==2
replace PvtGovt=2 if f1q8==3
replace PvtGovt=2 if f1q8==4
replace PvtGovt=2 if f1q8==5
replace PvtGovt=2 if f1q8==6
replace PvtGovt=2 if ufi==220182
label define PvtGovt 1 "Pvt" 2 "Govt"
label values PvtGovt PvtGovt

*****variable for less than and more than 30 deliveries in last 3 months***
gen dels30 = .
replace dels30 = 2 if (f1q15>=30) & (f1q15<1500)
replace dels30 = 1 if (f1q15>=1) & (f1q15<30)  
label variable dels30 "Less than or more than 30 deliveries in last 3 months"
label define dels30 1 "1. Less than 30 deliveries" 2 "2. More than 30 deliveries" 
label values dels30 dels30

*********variable to separate CY NonCY and Government facilities among all that conduct deliveries*********

gen AllGovtCyNoncy = .
replace  AllGovtCyNoncy = 0 if (cp_Or_cg == "CG")
replace  AllGovtCyNoncy = 0 if (cp_Or_cg == "CG") & dels30!=. 
replace  AllGovtCyNoncy = 0 if(bp_Or_bg == "BG")
replace  AllGovtCyNoncy = 2 if (bp_Or_bg == "BP") & dels30!=.  
replace  AllGovtCyNoncy = 1 if (f2cps1q2 == 1)
replace  AllGovtCyNoncy = 2 if (f2cps1q2 == 2) 
replace  AllGovtCyNoncy = 2 if (f2cps1q2 == 0)
label variable AllGovtCyNoncy "Classification of all facilities that conduct deliveries - GovtCyNoncy"
label define AllGovtCyNoncy 0 "Government facilities" 1 "CY facilities" 2 " Non-CY facilities"
label values AllGovtCyNoncy AllGovtCyNoncy

*********variable to separate CY NonCY and Government facilities among all that conduct deliveries*********

*gen AllGovtCyNoncy = .
*replace  AllGovtCyNoncy = 0 if (form_2cg_high_gov_gu_v_13 == 2)& dels30!=.
*replace  AllGovtCyNoncy = 0 if (cp_Or_cg == "CG")  
*replace  AllGovtCyNoncy = 0 if(form_2bg_low_gov_guj_v_3 ==2)& dels30!=.
*replace  *AllGovtCyNoncy = 2 if (bp_Or_bg == "BP")   
*replace  AllGovtCyNoncy = 1 if (f2cps1q2 == 1) & dels30!=.
*replace  AllGovtCyNoncy = 2 if (f2cps1q2 == 2) & dels30!=.
*replace  AllGovtCyNoncy = 2 if (f2cps1q2 == 0) & dels30!=.
*label variable AllGovtCyNoncy "Classification of all facilities that conduct deliveries - GovtCyNoncy"
*label define AllGovtCyNoncy 0 "Government facilities" 1 "CY facilities" 2 " Non-CY facilities"
*label values AllGovtCyNoncy AllGovtCyNoncy

*****Variable for High Load GovtCyNoncy****
gen HvyLdGovtCyNoncy = . 
replace HvyLdGovtCyNoncy = AllGovtCyNoncy if (dels30==2)
label variable HvyLdGovtCyNoncy "Classification of heavy load facilities - GovtCyNoncy"
label define HvyLdGovtCyNoncy 0 "Government facilities" 1 "CY facilities" 2 " Non-CY facilities"
label values HvyLdGovtCyNoncy HvyLdGovtCyNoncy

**********************
gen CyNonCy=.
replace CyNonCy=0 if HvyLdGovtCyNoncy==2
replace CyNonCy=1 if HvyLdGovtCyNoncy==1
label variable CyNonCy "Cy NonCy - for regression"
label define CyNonCy 0 "NonCy" 1 "CY" 
label values CyNonCy CyNonCy

******Education of doctors
*gen EducnDrs=hr_a4_doctor
*replace EducnDrs=5 if hr_a4_doctor_others=="M.B.D.G.O" & hr_a4_doctor==14
*replace EducnDrs=5 if hr_a4_doctor_others=="MBDGO" & hr_a4_doctor==14
*replace EducnDrs=5 if hr_a4_doctor_others=="M.B.D.G.O." & hr_a4_doctor==14
*replace EducnDrs=5 if hr_a4_doctor_others=="DGO & DNB" & hr_a4_doctor==14

****Dist HQ tn YN
gen dbp=.
replace dbp=1 if f1q2=="HIMMATNAGAR" 
replace dbp=1 if f1q2=="DAHOD" 
replace dbp=1 if f1q2=="SURENDRANAGAR" 
replace dbp=3 if dbp==.
replace dbp=2 if f1q2=="BAYAD"
replace dbp=2 if f1q2=="BHILODA"
replace dbp=2 if f1q2=="CHOTILA"
replace dbp=2 if f1q2=="CHUDA"
replace dbp=2 if f1q2=="DEVGADHBARIYA"
replace dbp=2 if f1q2=="DHANPUR"
replace dbp=2 if f1q2=="DHANSURA"
replace dbp=2 if f1q2=="DHRANGADHRA"
replace dbp=2 if f1q2=="FATEPURA"
replace dbp=2 if f1q2=="GARABADA"
replace dbp=2 if f1q2=="HALVAD"
replace dbp=2 if f1q2=="IDAR"
replace dbp=2 if f1q2=="JHALOD"
replace dbp=2 if f1q2=="KHEDBRAHMA"
replace dbp=2 if f1q2=="LAKHTAR"
replace dbp=2 if f1q2=="LIMKHEDA"
replace dbp=2 if f1q2=="LIMBDI"
replace dbp=2 if f1q2=="MALPUR"
replace dbp=2 if f1q2=="MEGHRAJ"
replace dbp=2 if f1q2=="MODASA"
replace dbp=2 if f1q2=="MULI"
replace dbp=2 if f1q2=="PATADI"
replace dbp=2 if f1q2=="PRANTIJ"
replace dbp=2 if f1q2=="SAYLA"
replace dbp=2 if f1q2=="TALOD"
replace dbp=2 if f1q2=="VIJAY NAGAR"
replace dbp=2 if f1q2=="WADHWAN"
label define dbp 1 "DistHQ" 2 "BlockHQ" 3 "Peripheral"
label values dbp dbp
label variable dbp "DistHQ/BlockHQ/Rural"

gen DistBlock=.
replace DistBlock=1 if dbp==2
replace DistBlock=1 if dbp==3
replace DistBlock=2 if dbp==1
label define DistBlock 1 "BlockHQ" 2 "DistHQ"
label values DistBlock DistBlock
label variable DistBlock "Block 1/Dist 2"


*tab dbp HvyLdGovtCyNoncy, col chi2
*tab dbp HvyLdGovtCyNoncy if HvyLdGovtCyNoncy!=0 , col chi2

*-----------------------------------------------
****Yrs of functioning
gen YrsOfFunctioning= f1q11
replace YrsOfFunctioning=. if f1q11<0
label variable YrsOfFunctioning "Years of functioning"
*5 Govt 2 NonCY missing

gen YrsOfFunCatlss5to10mor=.
replace YrsOfFunCatlss5to10mor=1 if YrsOfFunctioning<=5
replace YrsOfFunCatlss5to10mor=2 if YrsOfFunctioning>5 & YrsOfFunctioning<=10
replace YrsOfFunCatlss5to10mor=3 if YrsOfFunctioning>10 & YrsOfFunctioning<=80
label variable YrsOfFunCatlss5to10mor "Cat of no. of YrsOfFunctioning"
label define YrsOfFunCatlss5to10mor 1 "<5" 2 "5-10" 3 ">10(-75)"
label values YrsOfFunCatlss5to10mor YrsOfFunCatlss5to10mor

gen YrsOfFunCat5=.
replace YrsOfFunCat5=1 if YrsOfFunctioning<=5
replace YrsOfFunCat5=2 if YrsOfFunctioning>5 & YrsOfFunctioning<=80
*replace YrsOfFunCat5=3 if YrsOfFunctioning>10 & YrsOfFunctioning<=80
label variable YrsOfFunCat5 "Cat of no. of YrsOfFunctioning"
label define YrsOfFunCat5 1 "<5" 2 ">5" 
label values YrsOfFunCat5 YrsOfFunCat5

gen YrsOfFunCat3=.
replace YrsOfFunCat3=1 if YrsOfFunctioning<=3
replace YrsOfFunCat3=2 if YrsOfFunctioning>3 & YrsOfFunctioning<=80
*replace YrsOfFunCat2=3 if YrsOfFunctioning>10 & YrsOfFunctioning<=80
label variable YrsOfFunCat3 "Cat of no. of YrsOfFunctioning"
label define YrsOfFunCat3 1 "<=3" 2 ">3" 
label values YrsOfFunCat3 YrsOfFunCat3

********Create a column with number of deliveries in last 6 months as per records***
***Had called up these facilities for these numbers
replace f2cps9q1a_rec=510 if ufi==210155
replace f2cps9q1c_rec=90 if ufi==210155
replace f2cps9q1a_rec=696 if ufi==210149
replace f2cps9q1c_rec=80 if ufi==210149

gen NorDels = f2cps9q1a_rec if (f2cps9q1a_rec>=0)
replace NorDels= 0 if ufi == 210472 | ufi == 210660  
replace NorDels= f2cps9q1a_orally if ufi == 220173
replace NorDels= f2cps9q1a_orally if ufi == 231029

  

*replace NorDels = f2bps5q1_records if (f2bps5q1_records !=.) & (f2bps5q1_records>=0)
label variable NorDels "Number of normal Deliveries in last 6 mths as per records"

********Create a column with number of LSCS in last 6 months as per records*****
gen TotalLSCS = f2cps9q1c_rec if (f2cps9q1c_rec>=0)
replace TotalLSCS= f2cps9q1c_orally if ufi==220173
*replace TotalLSCS =0 if NorDels>0 & NorDels<100000
*replace TotalLSCS = f2bps5q4_records if (f2bps5q4_records !=.) & (f2bps5q4_records>=0)& (f2bps5q4_records<=70)
label variable TotalLSCS "Number of LSCS in last 6 mths as per records"

*****Proportion of LSCS deliveries******

gen HLNDs = f2cps9q1a_rec  if (f2cps9q1a_rec>=0)
replace HLNDs= 0 if ufi == 210472 | ufi == 210660
replace HLNDs= f2cps9q1a_orally if ufi == 231029
replace HLNDs= f2cps9q1a_orally if ufi == 220173
replace HLNDs= f2cps9q1a_orally if ufi == 210667

gen HLCS = f2cps9q1c_rec if (f2cps9q1c_rec>=0)
replace HLCS=0 if HLCS==. & HLNDs<10000
replace HLNDs=0 if HLNDs==. & HLCS<10000
replace HLCS= f2cps9q1c_orally if ufi == 220173
replace HLCS= 0 if ufi == 210667

egen TotalHLDels=rowtotal (HLNDs HLCS)
label variable TotalHLDels "Total deliveries (Normal + LSCS)recorded in last 6 mths"

gen CSpropNDs = HLCS/TotalHLDels
label variable CSpropNDs "Proportion of LSCS out of all deliveries"
gen propCS20=.
replace propCS20=1 if CSpropNDs <0.2
replace propCS20=2 if CSpropNDs >=0.2 & CSpropNDs <2
label variable propCS20 "PropCS<or>20%"
label define propCS20 1 "<20%" 2 ">=20%" 
label values propCS20 propCS20


gen CSprop=HLCS/TotalHLDels*100
label variable CSprop "LSCS as proportion of all deliveries"

gen propCS30=.
replace propCS30=1 if CSpropNDs <0.3
replace propCS30=2 if CSpropNDs >=0.3 & CSpropNDs <2
label variable propCS30 "PropCS<or>30%"
label define propCS30 1 "<30%" 2 ">=30%" 
label values propCS30 propCS30

gen propCS15=.
replace propCS15=1 if CSpropNDs <0.15
replace propCS15=2 if CSpropNDs >=0.15 & CSpropNDs <15
label variable propCS15 "PropCS<or>15%"
label define propCS15 1 "<15%" 2 ">=15%" 
label values propCS15 propCS15

gen propCS10=.
replace propCS10=1 if CSpropNDs <0.1
replace propCS10=2 if CSpropNDs >=0.1 & CSpropNDs <15
label variable propCS10 "PropCS<or>10%"
label define propCS10 1 "<10%" 2 ">=10%" 
label values propCS10 propCS10
********************8
*****RSBYprovider
gen rsby=.
replace rsby=1 if f2cps1q6==1
replace rsby=2 if f2cps1q6==0 
replace rsby=2 if f2cps1q6==2 
label variable rsby "RSBY Y/N"
label define rsby 1 "yes" 2 ">no" 
label values rsby rsby

*******Numbers of normal dels in last 6 mths*****
gen NDCats = .
replace NDCats=1 if NorDels<=100
replace NDCats=2 if NorDels>100 & NorDels<=500
replace NDCats=3 if NorDels>500 & NorDels<=2600
label variable NDCats "Cat of no. of NDs in last 6 mths: <100;100-500;>500"
label define NDCats 1 "<100" 2 "100 - 500" 3 ">500(-2539)"
label values NDCats NDCats


****Deliveries and LSCS per month
gen avND = NorDels/6
label variable avND "Av Dels per mth in last 6 mths as per records"
gen avCS = TotalLSCS/6
label variable avCS "Av CS dels per mth in last 6 mths as per records"

gen NDCatsPrMth = .
replace NDCatsPrMth=1 if avND<=50
replace NDCatsPrMth=2 if avND>50 & avND<=75
replace NDCatsPrMth=3 if avND>75 & avND<=100
replace NDCatsPrMth=4 if avND>100 & avND<=125
replace NDCatsPrMth=5 if avND>125 & avND<=150
replace NDCatsPrMth=6 if avND>150 & avND<=500
label variable NDCatsPrMth "Cat of no. of NDs/mth in last 6 mths: <100;100-500;>500"
label define NDCatsPrMth 1 "<50" 2 "50-75" 3 "75-100" 4 "100-125" 5 "125-150" 6 "150-423"
label values NDCatsPrMth NDCatsPrMth


gen avND2Cats40=.
replace avND2Cats40=1 if avND<=40
replace avND2Cats40=2 if avND>40 & avND <300
label define avND2Cats40 1 "<40" 2 ">40"
label values avND2Cats40 avND2Cats40
label variable avND2Cats40 "2 Cats of NDs: <40, >40"

gen avND2Cats50=.
replace avND2Cats50=1 if avND<=50
replace avND2Cats50=2 if avND>50 & avND <300
label define avND2Cats50 1 "<50" 2 ">50"
label values avND2Cats50 avND2Cats50
label variable avND2Cats50 "2 Cats of NDs: <50, >50"

gen avND2Cats60=.
replace avND2Cats60=1 if avND<=60
replace avND2Cats60=2 if avND>60 & avND <300
label define avND2Cats60 1 "<60" 2 ">60"
label values avND2Cats60 avND2Cats60
label variable avND2Cats60 "2 Cats of NDs: <60, >60"

gen avND2Cats30=.
replace avND2Cats30=1 if avND<=30
replace avND2Cats30=2 if avND>30 & avND <300
label define avND2Cats30 1 "<30" 2 ">30"
label values avND2Cats30 avND2Cats30
label variable avND2Cats30 "2 Cats of NDs: <30, >30"

gen avND2Cats90=.
replace avND2Cats90=1 if avND<=90
replace avND2Cats90=2 if avND>90 & avND <300
label define avND2Cats90 1 "<90" 2 ">90"
label values avND2Cats90 avND2Cats90
label variable avND2Cats90 "2 Cats of NDs: <90, >90"

gen avND2Cats75=.
replace avND2Cats75=1 if avND<=75
replace avND2Cats75=2 if avND>75 & avND <300
label define avND2Cats75 1 "<75" 2 ">75"
label values avND2Cats75 avND2Cats75
label variable avND2Cats75 "2 Cats of NDs: <75, >75"

gen avND2Cats70=.
replace avND2Cats70=1 if avND<=70
replace avND2Cats70=2 if avND>70 & avND <300
label define avND2Cats70 1 "<70" 2 ">70"
label values avND2Cats70 avND2Cats70
label variable avND2Cats70 "2 Cats of NDs: <70, >70"

gen avCS2Cats10=.
replace avCS2Cats10=1 if avCS<=10
replace avCS2Cats10=2 if avCS>10 & avCS <300
label define avCS2Cats10 1 "<10" 2 ">10"
label values avCS2Cats10 avCS2Cats10
label variable avCS2Cats10 "2 Cats of CS: <10, >10"

gen avCS2Cats50=.
replace avCS2Cats50=1 if HLCS<=50
replace avCS2Cats50=2 if HLCS>50 & HLCS <300
label define avCS2Cats50 1 "<50" 2 ">50"
label values avCS2Cats50 avCS2Cats50
label variable avCS2Cats50 "2 Cats of CS: <50, >50"

**************************************************
****Bed Strength variable
gen TotBedStr = f2cps1q11
replace TotBedStr = f2bps1q7 if (f2bps1q7 !=.)
replace TotBedStr = f1q16 if (bp_Or_bg == "BG")
label variable TotBedStr "Total Bed Strength"

gen BedStrCat=.
replace BedStrCat=1 if TotBedStr>=1 & TotBedStr<=10 
replace BedStrCat=2 if TotBedStr>=11 & TotBedStr<=30 
replace BedStrCat=3 if TotBedStr>=31 & TotBedStr<=210 
label define BedStrCat 1 "1-10" 2 "11-30" 3 ">30" 
label values BedStrCat BedStrCat 
label variable BedStrCat "All Bed Strength Categories"

gen BedStr2Cat15=.
replace BedStr2Cat15=1 if TotBedStr<=15
replace BedStr2Cat15=2 if TotBedStr>15
label define BedStr2Cat15 1 "<15" 2 ">15"
label values BedStr2Cat15 BedStr2Cat15
label variable BedStr2Cat15 "2 Cats of Bed Str: <15, >15"

gen BedStr2Cat20=.
replace BedStr2Cat20=1 if TotBedStr<=20
replace BedStr2Cat20=2 if TotBedStr>20
label define BedStr2Cat20 1 "<20" 2 ">20"
label values BedStr2Cat20 BedStr2Cat20
label variable BedStr2Cat20 "2 Cats of Bed Str: <20, >20"

gen BedStr2Cat10=.
replace BedStr2Cat10=1 if TotBedStr<=10
replace BedStr2Cat10=2 if TotBedStr>10
label define BedStr2Cat10 1 "<10" 2 ">10"
label values BedStr2Cat10 BedStr2Cat10
label variable BedStr2Cat10 "2 Cats of Bed Str: <10, >10"

gen BedStr2Cat25=.
replace BedStr2Cat25=1 if TotBedStr<=25
replace BedStr2Cat25=2 if TotBedStr>25
label define BedStr2Cat25 1 "<25" 2 ">25"
label values BedStr2Cat25 BedStr2Cat25
label variable BedStr2Cat25 "2 Cats of Bed Str: <25, >25"

gen BedStr2Cat7=.
replace BedStr2Cat7=1 if TotBedStr<=7
replace BedStr2Cat7=2 if TotBedStr>7
label define BedStr2Cat7 1 "<7" 2 ">7"
label values BedStr2Cat7 BedStr2Cat7
label variable BedStr2Cat7 "2 Cats of Bed Str: <7, >7"

gen BedStr2Cat17=.
replace BedStr2Cat17=1 if TotBedStr<=17
replace BedStr2Cat17=2 if TotBedStr>17
label define BedStr2Cat17 1 "<17" 2 ">17"
label values BedStr2Cat17 BedStr2Cat17
label variable BedStr2Cat17 "2 Cats of Bed Str: <17, >17"

gen BedStr2Cat13=.
replace BedStr2Cat13=1 if TotBedStr<=13
replace BedStr2Cat13=2 if TotBedStr>13
label define BedStr2Cat13 1 "<13" 2 ">13"
label values BedStr2Cat13 BedStr2Cat13
label variable BedStr2Cat13 "2 Cats of Bed Str: <13, >13"

****** Hospital Type*********
gen HospTy=f2cps1q1
replace HospTy=1 if f2cps1q1_ot== "GYNAEC AND PAEDIATRIC HOSPITAL"
replace HospTy=1 if f2cps1q1_ot== "MATERNITY & CHILDREN HOSPITAL"
replace HospTy=1 if f2cps1q1_ot== "MATERNITY & PAEDIATRIC HOSPITAL"
replace HospTy=1 if f2cps1q1_ot== "MATERNITY & PEADIATRIC HOSPITAL"
replace HospTy=2 if f2cps1q1_ot== "MATERNITY AND ORTHOPEDIC HOSPITAL"
replace HospTy=2 if f2cps1q1_ot== "GENERAL CLINIC"
replace HospTy=. if HospTy>=3
label define HospTy 1 "Maternity" 2 "General with Maternity"
label values HospTy HospTy
label variable HospTy "Maternity / General+Maternity"

replace ObstExp=YrsOfFunctioning if ufi==210156 |ufi==210157 |ufi== 210601| ufi==230626 | ufi== 210542 | ufi== 210664


gen experience = .
replace experience=5 if ObstExp>20 & ObstExp<200
replace experience=4 if ObstExp<=20
replace experience=3 if ObstExp<=15
replace experience=2 if ObstExp<=10
replace experience=1 if ObstExp<=5
replace experience=. if ObstExp<0

label define experience 1 "<5y" 2 "5-10y" 3 "10-15y" 4 "15-20y" 5 ">20y"
label values experience experience
label variable experience "YrsOfExp 5 Cats" 

gen ObsExpCat10=.
replace ObsExpCat10= 1 if ObstExp<=10
replace ObsExpCat10= . if ObstExp<0
replace ObsExpCat10= 2 if ObstExp>10 & ObstExp<200
label define ObsExpCat10 1 "<=10y" 2 ">10y" 
label values ObsExpCat10 ObsExpCat10
label variable ObsExpCat10 "YrsOfExp<10y;>10y" 

***list ufi YrsOfFunctioning if ObstExp<0
***** ufi==210156 |ufi==210157 |ufi== 210601|ufi== 211036

***Eligible to participate in CY
gen elig90=0
replace elig90=1 if ftpt==1
replace elig90=1 if ftpt==2

*******************
**Costs***
gen avNDcost=( f2cps7q2a_min + f2cps7q2a_max)/2 if f2cps7q2a_min>=1 & f2cps7q2a_max>=1
 replace avNDcost=f2cps7q2a_average if avNDcost==. & f2cps7q2a_average>=0 & f2cps7q2a_average!=.
 replace avNDcost=f2cps7q2a_max if avNDcost==. & f2cps7q2a_max ~=. & f2cps7q2a_max >0
 replace avNDcost=f2cps7q2a_min if avNDcost==. & f2cps7q2a_min!=. & f2cps7q2a_min>0
***Prabhaben Gadhvi hosp in Su has not given cost and Shyamlaji has not given cost
 **sum avNDcost if avNDcost >0, detail
 **bysort f1q5: sum avNDcost if HvyLdGovtCyNoncy==1, detail

 gen avCScost=(f2cps7q2b_min + f2cps7q2b_max)/2
 replace avCScost=f2cps7q2b_average if f2cps7q2b_average!=.
 **sum avCScost if avCScost >0, detail
 ** see 0s and missing in the set of 90
 *list CyNonCy if avCScost==. & CyNonCy!=. & elig90==1
 *list CyNonCy if avNDcost==. & CyNonCy!=. & elig90==1
 *list CyNonCy if avCScost==0 & CyNonCy!=. & elig90==1
 *list CyNonCy if avNDcost==0 & CyNonCy!=. & elig90==1
 *list CyNonCy if CyNonCy!=. & elig90==1
 **3CY have not given CS costs and 1CY and 1NonCY have not given ND costs
 **********
**Examine full group data for median/mean
*sum avNDcost if avNDcost >0 & elig90==1 &CyNonCy!=., detail
*sum avCScost if avCScost >0 & elig90==1 &CyNonCy!=., detail
*bysort CyNonCy: sum avNDcost if elig90==1 & avNDcost >0, detail
*bysort CyNonCy: sum avCScost if elig90==1 & avCScost >0, detail
*univar avNDcost if elig90==1 & avNDcost >0, by ( CyNonCy )
*univar avCScost if elig90==1 & avCScost >0, by ( CyNonCy )
*Cost of ND - 88 facilities -- Meidan 2750, mean 2848; CS (55 facilities) Median 9000, mean 10,179
*Mean costs -- ND - CY (39 facilities) 2413, NonCy (49 facilities) 3461
*Mean costs -- CS - CY (28 fac) 7978, NonCy (27 fac) 12463

ranksum avCScost if elig90==1 & avCScost >0, by ( CyNonCy)
ranksum avNDcost if elig90==1 & avNDcost >0, by ( CyNonCy)

gen NDcost=.
replace NDcost = 1 if avNDcost <= 2500
replace NDcost=2 if avNDcost>2500 & avNDcost<25000
label define NDcost 1 "<=2500" 2 ">2500"
label values NDcost NDcost
label variable NDcost "NDcost<>2500"

gen CScost=.
replace CScost=1 if avCScost <= 7250
replace CScost=2 if avCScost > 7250 & avCScost<250000
label define CScost 1 "<=7250" 2 ">7250"
label values CScost CScost
label variable CScost "CScost<>7250"
