# Supplementary material for: Characteristics of private partners in Chiranjeevi Yojana, a public-private-partnership to promote institutional births in Gujarat, India – Lessons for universal health coverage
Source: PLoS One. 2017 Oct 17;12(10):e0185739. doi: 10.1371/journal.pone.0185739 (PMC5644975; doi:10.1371/journal.pone.0185739)
Supplement: S5 File — (DO) [file pone.0185739.s005.do]

**Characteristics of 85 Cy/NonCy facilities

*** CyNonCy DistBlock HospTy b2.BedStr2Cat15 avND2Cats75 propCS20, irr r

**list ufi CyNonCy ftpt lscs bt if elig90==0 & elig93==1

tab CyNonCy if elig90==1, missing

tab f1q7 CyNonCy if elig90==1  
tab DistBlock CyNonCy  if elig90==1, col chi2
tab HospTy CyNonCy  if elig90==1, col chi2

univar TotBedStr if elig90==1,by (CyNonCy)
ttest TotBedStr if elig90==1, by (CyNonCy)
ranksum TotBedStr if elig90==1, by (CyNonCy) 
tab BedStrCat CyNonCy  if elig90==1, col chi2
tab BedStr2Cat15 CyNonCy  if elig90==1, col chi2


tab YrsOfFunCatlss5to10mor CyNonCy  if elig90==1, col chi2
univar  YrsOfFunctioning  if elig90==1, by (CyNonCy)
ttest  YrsOfFunctioning  if elig90==1, by (CyNonCy)
ranksum  YrsOfFunctioning  if elig90==1, by (CyNonCy)
tab YrsOfFunCat3 CyNonCy  if EmoClvl<3, col chi2

tab YrsOfFunCatlss5to10mor CyNonCy  if elig90==1, col chi2
univar  YrsOfFunctioning  if elig90==1, by (CyNonCy)
ttest  YrsOfFunctioning  if elig90==1, by (CyNonCy)
ranksum  YrsOfFunctioning  if elig90==1, by (CyNonCy)

univar avND if elig90==1, by (CyNonCy)
ttest avND if elig90==1, by (CyNonCy)
ranksum avND if elig90==1, by (CyNonCy) 

*************

*tab NDCats CyNonCy  if elig90==1, col chi2
tab avND2Cats40 CyNonCy  if elig90==1, col chi2
tab avND2Cats50 CyNonCy  if elig90==1, col chi2
tab avND2Cats75 CyNonCy  if elig90==1, col chi2
tab avND2Cats70 CyNonCy  if elig90==1, col chi2

univar avCS if elig90==1, by (CyNonCy)
ttest avCS if elig90==1, by ( CyNonCy)
ranksum avCS if elig90==1, by ( CyNonCy) 

univar CSprop if elig90==1, by (CyNonCy)
ttest CSprop if elig90==1, by ( CyNonCy)
ranksum CSprop if elig90==1, by ( CyNonCy) 

tab propCS20 CyNonCy  if elig90==1, col chi2
univar  ObstExp  if elig90==1, by (CyNonCy)
ttest  ObstExp  if elig90==1, by (CyNonCy)
ranksum  ObstExp  if elig90==1, by (CyNonCy)

tab ObsExpCat10 CyNonCy  if elig90==1, col chi2
tab ObsExpCat5 CyNonCy  if elig90==1, col chi2
ttest ObsExpCat   if elig90==1, by (CyNonCy)
ranksum ObsExpCat   if elig90==1, by (CyNonCy)

tab ObsExpCat10 CyNonCy  if elig90==1, col chi2
ttest ObsExpCat10 if elig90==1, by (CyNonCy)
ranksum ObsExpCat10 if elig90==1, by (CyNonCy)

tab avCS2Cats50 CyNonCy  if elig90==1, col chi2
tab propCS20 CyNonCy  if elig90==1, col chi2
tab propCS30 CyNonCy  if elig90==1, col chi2
tab propCS15 CyNonCy  if elig90==1, col chi2

tab propCS10 CyNonCy  if elig90==1, col chi2
tab rsby CyNonCy  if elig90==1, col chi2

**********************************

 

univar NorDels if NorDels >=1, by (HvyLdGovtCyNoncy)
univar NorDels if NorDels >=1
univar avND if avND >=1
univar avND if avND >=1, by (HvyLdGovtCyNoncy)
univar ObstExp if ObstExp!=., by (CyNonCy)
