# Supplementary material for: Characteristics of private partners in Chiranjeevi Yojana, a public-private-partnership to promote institutional births in Gujarat, India – Lessons for universal health coverage
Source: PLoS One. 2017 Oct 17;12(10):e0185739. doi: 10.1371/journal.pone.0185739 (PMC5644975; doi:10.1371/journal.pone.0185739)
Supplement: S6 File — (DO) [file pone.0185739.s006.do]

poisson CyNonCy b2.DistBlock if elig90==1, irr r
poisson CyNonCy HospTy if elig90==1, irr r
poisson CyNonCy b2.BedStr2Cat15 if elig90==1, irr r
poisson CyNonCy b2.avND2Cats40 if elig90==1, irr r
poisson CyNonCy b2.propCS20 if elig90==1, irr r
poisson CyNonCy b2.ObsExpCat10 if elig90==1, irr r
poisson CyNonCy b2.NDcost if elig90==1, irr r

 

poisson CyNonCy HospTy b2.propCS20 b2.ObsExpCat10 b2.NDcost if elig90==1, irr r
